# Supplementary material for: Genetic Diversity and Gene Flow of the Ectomycorrhizal Mushroom Lactarius hatsudake in Southern China: Evidence from SSR Markers
Source: J Fungi (Basel). 2026 Apr 15;12(4):280. doi: 10.3390/jof12040280 (PMC13117080; doi:10.3390/jof12040280)
Supplement: Supplementary file 1 [file jof-12-00280-s001.zip › Table S1-S5.xlsx]

## Sheet: Table S1
Supplementary Table S1. Multilocus genotypes of Lactarius hatsudake from southern China
sample ID	Geographic population	LH1		LH4		LH5		LH8		LH14
AQ001	Anqing,Anhui	108	108	100	100	111	111	102	102	114	114
AQ002	Anqing,Anhui	110	110	100	100	111	111	105	105	114	114
AQ003	Anqing,Anhui	106	106	102	102	105	105	105	105	114	114
AQ004	Anqing,Anhui	108	108	102	102	105	105	108	108	114	114
AQ005	Anqing,Anhui	106	106	106	106	105	105	105	105	114	114
AQ006	Anqing,Anhui	108	108	102	102	102	102	102	102	114	135
AQ007	Anqing,Anhui	110	110	102	102	105	105	102	102	120	120
AQ008	Anqing,Anhui	108	108	100	100	105	105	102	102	117	117
AQ009	Anqing,Anhui	108	108	98	98	105	105	99	99	114	114
AQ010	Anqing,Anhui	112	112	98	98	105	105	99	99	114	114
AQ011	Anqing,Anhui	116	116	100	100	111	111	99	99	114	114
AQ012	Anqing,Anhui	120	120	98	98	111	111	102	102	114	114
AQ013	Anqing,Anhui	108	108	100	100	111	111	102	102	117	117
AQ014	Anqing,Anhui	108	108	98	98	108	108	105	135	111	111
AQ015	Anqing,Anhui	108	108	102	102	105	105	105	105	114	114
AQ016	Anqing,Anhui	106	106	102	102	105	105	108	138	114	114
AQ017	Anqing,Anhui	106	106	106	106	105	105	105	105	114	114
AQ018	Anqing,Anhui	108	108	112	112	105	105	102	102	117	117
AQ019	Anqing,Anhui	108	108	108	108	105	105	102	102	111	111
AQ020	Anqing,Anhui	108	108	106	106	105	105	102	102	108	108
BS001	Baoshan,Sichuan	108	108	96	96	105	105	90	90	117	117
BS002	Baoshan,Sichuan	112	112	96	96	105	105	93	93	114	114
BS003	Baoshan,Sichuan	110	110	108	108	111	111	93	93	111	111
BS004	Baoshan,Sichuan	108	108	96	96	108	108	90	90	114	114
BS005	Baoshan,Sichuan	104	104	98	98	111	111	93	93	111	111
BS006	Baoshan,Sichuan	104	104	98	98	111	111	93	93	111	111
BS007	Baoshan,Sichuan	102	102	98	98	108	108	93	93	111	111
BS008	Baoshan,Sichuan	104	104	102	102	105	105	93	93	111	111
BS009	Baoshan,Sichuan	104	104	96	114	105	105	93	93	111	111
BS010	Baoshan,Sichuan	102	102	94	112	102	102	96	96	111	111
BS011	Baoshan,Sichuan	104	104	94	110	105	105	93	93	111	111
BS012	Baoshan,Sichuan	104	104	96	112	105	105	93	93	114	114
BS013	Baoshan,Sichuan	106	106	94	110	105	105	93	93	117	138
BS014	Baoshan,Sichuan	108	108	96	112	105	105	93	93	117	117
BS015	Baoshan,Sichuan	112	112	94	110	105	105	93	93	117	117
BS016	Baoshan,Sichuan	108	108	98	116	108	192	90	90	111	111
BS017	Baoshan,Sichuan	104	104	96	112	111	111	93	93	114	114
BS018	Baoshan,Sichuan	104	104	98	114	111	111	90	90	114	114
BS019	Baoshan,Sichuan	104	104	100	114	108	108	90	90	111	111
BS020	Baoshan,Sichuan	104	104	100	116	105	105	90	90	111	111
DZ001	Dazhou, Sichuan	116	116	104	104	111	135	102	102	102	123
DZ002	Dazhou, Sichuan	112	112	100	100	114	138	102	102	102	123
DZ003	Dazhou, Sichuan	114	114	100	100	114	138	102	102	105	123
DZ004	Dazhou, Sichuan	112	112	100	100	117	144	102	102	102	123
DZ005	Dazhou, Sichuan	110	110	100	100	117	144	99	99	102	123
DZ006	Dazhou, Sichuan	114	114	100	100	114	141	102	102	105	126
DZ007	Dazhou, Sichuan	112	112	98	98	114	141	102	102	105	129
DZ008	Dazhou, Sichuan	114	114	100	100	111	135	105	105	96	111
DZ009	Dazhou, Sichuan	114	114	98	98	114	141	108	108	93	111
DZ010	Dazhou, Sichuan	106	106	100	100	117	144	108	108	93	111
DZ011	Dazhou, Sichuan	108	108	102	102	111	135	108	108	93	108
DZ012	Dazhou, Sichuan	106	106	102	102	114	138	105	132	93	111
DZ013	Dazhou, Sichuan	106	130	104	104	111	138	105	105	93	111
DZ014	Dazhou, Sichuan	106	106	102	102	114	138	105	105	93	111
DZ015	Dazhou, Sichuan	104	104	100	100	114	138	102	102	96	111
DZ016	Dazhou, Sichuan	106	106	100	100	117	141	102	102	93	111
DZ017	Dazhou, Sichuan	106	106	98	98	120	147	105	105	93	111
DZ018	Dazhou, Sichuan	106	106	100	100	117	141	105	105	93	111
DZ019	Dazhou, Sichuan	108	108	98	98	114	141	105	105	99	117
DZ020	Dazhou, Sichuan	110	110	98	98	114	141	105	105	93	111
JS001	Jishou,Hunan	108	108	102	102	93	93	105	105	99	120
JS002	Jishou,Hunan	110	110	100	100	90	111	102	102	99	123
JS003	Jishou,Hunan	110	110	98	98	93	114	102	102	105	123
JS004	Jishou,Hunan	114	114	96	96	93	111	102	102	105	126
JS005	Jishou,Hunan	114	114	96	96	114	141	99	99	114	135
JS006	Jishou,Hunan	110	110	100	100	90	90	102	102	111	132
JS007	Jishou,Hunan	110	110	96	96	90	111	105	105	108	129
JS008	Jishou,Hunan	108	108	98	98	96	117	105	105	105	144
JS009	Jishou,Hunan	110	110	96	96	96	117	111	111	102	123
JS011	Jishou,Hunan	112	112	96	114	96	117	105	105	99	123
JS012	Jishou,Hunan	106	106	96	96	93	93	102	102	102	123
JS013	Jishou,Hunan	110	110	98	98	93	93	102	102	102	123
JS014	Jishou,Hunan	110	110	98	98	93	93	99	99	99	120
JS015	Jishou,Hunan	110	110	98	98	93	111	99	99	114	114
JS016	Jishou,Hunan	110	110	98	98	90	90	102	102	102	123
JS017	Jishou,Hunan	112	112	96	96	90	111	102	102	99	123
JS018	Jishou,Hunan	118	118	96	96	93	111	102	102	105	126
JS019	Jishou,Hunan	112	112	98	98	93	111	105	105	105	126
JS020	Jishou,Hunan	112	112	96	96	93	93	105	105	111	132
JS021	Jishou,Hunan	110	110	96	96	93	114	108	108	108	108
JS022	Jishou,Hunan	110	110	96	96	93	114	108	108	105	126
JS023	Jishou,Hunan	110	110	98	98	96	96	105	105	105	123
JS024	Jishou,Hunan	106	106	96	96	117	117	105	105	102	123
NC001	Nanchang,Jiangxi	110	110	104	104	123	150	90	90	102	126
NC002	Nanchang,Jiangxi	112	112	102	102	117	141	93	93	105	129
NC003	Nanchang,Jiangxi	114	114	104	104	120	147	93	93	105	132
NC004	Nanchang,Jiangxi	118	118	106	106	117	141	93	93	105	132
NC005	Nanchang,Jiangxi	110	110	108	108	114	138	96	96	105	129
NC006	Nanchang,Jiangxi	108	108	112	112	120	144	96	96	99	123
NC007	Nanchang,Jiangxi	108	108	110	110	117	141	93	93	102	126
NC008	Nanchang,Jiangxi	108	108	104	104	117	141	93	93	99	123
NC009	Nanchang,Jiangxi	108	108	106	106	117	144	90	90	99	123
NC010	Nanchang,Jiangxi	106	106	106	106	93	111	93	93	99	123
NC011	Nanchang,Jiangxi	108	108	106	106	93	108	90	90	99	123
NC012	Nanchang,Jiangxi	108	108	104	104	93	108	90	90	102	126
NC013	Nanchang,Jiangxi	110	110	108	108	93	111	93	93	102	126
NC014	Nanchang,Jiangxi	112	112	106	106	93	108	93	93	105	129
NC015	Nanchang,Jiangxi	110	110	102	102	93	108	102	102	105	129
NC016	Nanchang,Jiangxi	118	118	102	102	93	108	93	93	105	132
NC017	Nanchang,Jiangxi	112	112	100	100	93	111	93	93	105	129
NC018	Nanchang,Jiangxi	108	108	98	98	90	111	93	123	99	126
NC019	Nanchang,Jiangxi	108	108	100	100	93	93	96	96	99	123
NC020	Nanchang,Jiangxi	106	106	102	102	96	117	96	123	99	126
NC021	Nanchang,Jiangxi	106	106	102	102	93	114	93	93	99	123
NC022	Nanchang,Jiangxi	110	110	100	100	93	93	93	93	99	123
NC023	Nanchang,Jiangxi	108	108	102	102	93	114	93	120	99	123
NC024	Nanchang,Jiangxi	110	110	104	104	96	114	93	120	99	123
PT001	Pingtang, Guizhou	108	108	118	118	105	105	93	93	111	111
PT002	Pingtang, Guizhou	108	108	116	116	105	105	93	93	114	114
PT003	Pingtang, Guizhou	110	110	122	122	105	105	96	96	117	117
PT004	Pingtang, Guizhou	110	110	118	118	105	105	96	96	117	117
PT005	Pingtang, Guizhou	112	112	118	118	105	105	93	93	117	117
PT006	Pingtang, Guizhou	120	120	114	114	105	105	93	93	117	117
PT007	Pingtang, Guizhou	118	118	114	114	105	105	93	93	114	114
PT008	Pingtang, Guizhou	114	114	114	114	108	108	90	90	111	111
PT009	Pingtang, Guizhou	112	112	114	114	111	111	90	90	111	111
PT010	Pingtang, Guizhou	112	112	116	116	111	111	90	90	111	111
PT011	Pingtang, Guizhou	112	112	116	116	111	111	90	90	111	111
PT012	Pingtang, Guizhou	108	108	114	114	108	108	90	90	111	132
PT013	Pingtang, Guizhou	110	110	112	112	111	135	93	93	114	135
PT014	Pingtang, Guizhou	108	108	118	118	105	105	93	123	111	111
PT015	Pingtang, Guizhou	106	106	112	112	105	105	93	123	111	111
PT016	Pingtang, Guizhou	110	110	120	120	105	105	96	96	111	111
PT017	Pingtang, Guizhou	112	112	106	106	105	105	93	93	117	117
PT018	Pingtang, Guizhou	112	112	104	104	105	105	90	90	114	114
PT019	Pingtang, Guizhou	114	114	102	102	105	105	90	90	117	117
PT020	Pingtang, Guizhou	122	122	106	106	105	105	93	93	114	114
PT021	Pingtang, Guizhou	120	120	108	108	111	195	90	90	111	111
PT022	Pingtang, Guizhou	114	114	116	116	111	195	93	93	111	111
SG001	Shaoguan,Guangdong	104	104	98	98	114	114	93	93	114	114
SG002	Shaoguan,Guangdong	104	104	100	120	111	111	93	93	114	114
SG003	Shaoguan,Guangdong	104	104	98	98	108	108	93	93	111	111
SG004	Shaoguan,Guangdong	106	106	98	98	105	105	93	93	111	111
SG005	Shaoguan,Guangdong	108	108	98	98	105	105	96	96	111	111
SG006	Shaoguan,Guangdong	108	108	100	100	105	105	96	96	111	111
SG007	Shaoguan,Guangdong	112	112	98	116	105	105	99	99	114	114
SG008	Shaoguan,Guangdong	110	110	96	96	108	108	96	96	114	114
SG009	Shaoguan,Guangdong	108	108	98	98	105	105	93	93	111	111
SG010	Shaoguan,Guangdong	106	106	98	98	108	108	93	93	114	114
SG011	Shaoguan,Guangdong	104	104	96	96	111	111	93	93	117	117
SG012	Shaoguan,Guangdong	106	106	96	96	111	195	93	93	120	120
SG013	Shaoguan,Guangdong	106	106	100	100	102	102	93	93	117	117
SG014	Shaoguan,Guangdong	104	104	100	100	105	105	93	93	114	114
SG015	Shaoguan,Guangdong	106	106	100	100	105	105	96	96	111	111
SG016	Shaoguan,Guangdong	106	106	98	98	108	108	96	96	111	111
SG017	Shaoguan,Guangdong	110	110	96	96	111	111	96	123	111	111
SG018	Shaoguan,Guangdong	108	108	96	96	105	105	99	99	111	111
SG019	Shaoguan,Guangdong	114	114	96	96	105	105	108	108	111	111
SG020	Shaoguan,Guangdong	112	112	96	96	105	105	111	111	111	111
YX001	Yongxin,Jiangxi	110	110	104	104	117	144	105	105	99	123
YX002	Yongxin,Jiangxi	108	108	102	102	120	144	105	105	102	126
YX003	Yongxin,Jiangxi	104	104	100	100	111	135	105	105	105	129
YX004	Yongxin,Jiangxi	106	106	100	100	111	135	102	102	108	132
YX005	Yongxin,Jiangxi	102	102	100	100	111	135	102	102	105	126
YX006	Yongxin,Jiangxi	102	102	98	98	114	138	102	102	99	123
YX007	Yongxin,Jiangxi	104	104	100	100	114	138	105	105	99	120
YX008	Yongxin,Jiangxi	102	102	98	98	117	144	105	105	99	117
YX009	Yongxin,Jiangxi	106	106	100	100	123	150	102	102	99	120
YX010	Yongxin,Jiangxi	106	106	100	100	120	147	105	105	99	120
YX011	Yongxin,Jiangxi	108	108	104	104	117	144	105	105	99	117
YX012	Yongxin,Jiangxi	110	110	106	106	117	141	111	111	99	120
YX013	Yongxin,Jiangxi	110	110	104	104	111	144	102	102	99	120
YX014	Yongxin,Jiangxi	108	108	102	102	117	144	108	108	102	123
YX015	Yongxin,Jiangxi	104	104	102	102	111	138	105	105	105	126
YX016	Yongxin,Jiangxi	102	102	100	100	114	138	102	102	108	132
YX017	Yongxin,Jiangxi	104	104	102	102	114	138	102	102	105	126
YX018	Yongxin,Jiangxi	104	104	104	104	117	117	102	102	102	123
YX019	Yongxin,Jiangxi	104	104	98	98	117	141	102	102	99	120
YX020	Yongxin,Jiangxi	104	104	100	100	117	141	99	99	99	120
YX021	Yongxin,Jiangxi	104	104	102	102	126	153	102	102	99	120
YX022	Yongxin,Jiangxi	104	104	104	104	123	150	102	102	99	120
YX023	Yongxin,Jiangxi	106	106	102	102	117	144	105	105	99	123

## Sheet: Table S2
Supplementary Table S2. Null allele frequencies for each locus and population.
Population	Locus LH1	Locus LH4	Locus LH5	Locus LH8	Locus LH14
AQ	0.396	0.439	0.348	0.349	0.344
BS	0.41	0.136	0.367	0.335	0.347
DZ	0.42	0.399	0	0.374	0
JS	0.407	0.359	0.095	0.413	0.015
NC	0.432	0.452	0	0.292	0
PT	0.453	0.461	0.263	0.336	0.341
SG	0.44	0.345	0.375	0.37	0.378
YX	0.43	0.427	0	0.382	0

## Sheet: Table S3
Supplementary Table S3. Global linkage disequilibrium tests for all locus pairs.
Locus pair	χ²	df	P-value (global)	Significant after Bonferroni*
LH1–LH4	11.65	16	0.768	No
LH1–LH5	9.82	16	0.876	No
LH4–LH5	27.56	16	0.036	No
LH1–LH8	26.06	16	0.053	No
LH4–LH8	15.88	16	0.462	No
LH5–LH8	24.82	16	0.073	No
LH1–LH14	35.28	16	0.0036	Yes
LH4–LH14	12	16	0.744	No
LH5–LH14	31.6	16	0.011	No
LH8–LH14	11.75	16	0.761	No
*Bonferroni correction for 10 pairwise comparisons: α= 0.05/10 = 0.005.

## Sheet: Table S4
Supplementary Table S4. Pairwise Fst values corrected for null alleles using the ENA method in FreeNA
Pop	AQ	BS	DZ	JS	NC	PT	SG	YX
AQ	0
BS	0.124	0
DZ	0.116	0.134	0
JS	0.131	0.143	0.079	0
NC	0.142	0.106	0.101	0.074	0
PT	0.096	0.028	0.131	0.148	0.103	0
SG	0.092	0.008	0.099	0.116	0.102	0.038	0
YX	0.112	0.14	0.044	0.073	0.077	0.15	0.127	0

## Sheet: Table S5
Supplementary Table S5. Pairwise Rst values among the eight populations.
	AQ	BS	DZ	JS	NC	PT	SG	YX
AQ	0
BS	0.193	0
DZ	0.168	0.243	0
JS	0.205	0.255	0.127	0
NC	0.215	0.18	0.171	0.159	0
PT	0.153	0.048	0.217	0.238	0.15	0
SG	0.142	0.018	0.174	0.195	0.168	0.073	0
YX	0.172	0.241	0.06	0.134	0.15	0.248	0.215	0
